# Supplementary material for: Large Field Alpha Irradiation Setup for Radiobiological Experiments
Source: Methods Protoc. 2019 Aug 28;2(3):75. doi: 10.3390/mps2030075 (PMC6789741; doi:10.3390/mps2030075)
Supplement: Supplementary file 1 [file mps-02-00075-s001.zip]

Archive with 8 entries (8 files):
- Design S1.dwg
- Design S2.dwg
- Design S3.dwg
- MatLab script Automated irradiation stage.m
- Design S1.pdf
- Design S2.pdf
- Design S3.pdf
- MatLab script Automated irradiation stage.fig
